# Supplementary material for: Barriers to surgery performed by non-physician clinicians in sub-Saharan Africa—a scoping review
Source: Hum Resour Health. 2020 Jul 17;18:51. doi: 10.1186/s12960-020-00490-y (PMC7368796; doi:10.1186/s12960-020-00490-y)
Supplement: Supplementary file 2 — Additional file 2. Excel file of counted and categorized barriers. [file 12960_2020_490_MOESM2_ESM.xlsx]

## Sheet: Fig 2
Theme	Barrier Category	Empirical (N=45)	Non-empirical (N=17)
Primary outcomes (37 total counts)	Surgical output	7	9
	Surgical outcomes	10	3
	Surgical information	5	3
NPC workforce (96 total counts)	Training	21	12
	Supervision in the field	9	1
	Composition of surgical team	11	1
	Career development	9	5
	Employment conditions	12	2
	Workload	5	2
	Retention	3	3
Regulation (64 total counts)	Regulation	18	11
	Acceptability	19	16
Environment and resources (36 total counts)	Infrastructure and supplies	27	4
	Health information system	4	1

## Sheet: barrierdata
ID	Subgroups	Author		year (article)	Empirical/ non empirical	Groups research method	Subgroup research method	Extra notes	Year of start NPC	country	Discipline	Training	Surgical output	Supervision in the field	Infrastructure and Supplies	Composition of Surgical Team	Employment conditions	Career development	Workload	Retention	Acceptability	Regulation	Surgical outcomes	Surgical information	Health information system
5		Cumbi, Amelia et al	Major surgery delegation to mid-level health practitioners in Mozambique: health professionals perceptions	2007	Empirical	Observational	Interviews and focus groups	x	1983	Mozambique	Obstetric/gynecologic surgery	1	1	1	0	1	1	1	1	0	1	1	0	0	0
15		Ystgaard, Brynjulf et al	Surgery and task shifting in the rainforest	2013	Non empirical	Other	Description	Content is about project	1940	Sub-Saharan Africa	Combined surgery	0	0	0	0	0	0	0	0	0	1	0	0	0	0
19		Nyamtema, Angel	Enhancing Maternal and Perinatal Health in Under-Served Remote areas in Sub-Saharan Africa: A Tanzanian Model	2016	Empirical	Intervention study	Before-after intervention	Upgrading of facilities, and thereafter checking medical records	1960	Tanzania	Obstetric/gynecologic surgery	0	0	0	1	1	1	0	0	0	0	0	0	0	0
20		Tallach, Rosel et al	Needs assessment to achieve Millennium Development Goal 5 defined by staff at Mbara University Hospital Uganda	2012	Empirical	Observational	Interviews	Only abstract	1960	Uganda	Obstetric/gynecologic surgery	1	0	0	1	1	0	0	0	0	0	0	0	0	0
21		Sendek, B et al	The State of Maternal Health in Ethiopia	2015	Non empirical	Other	Description	Content is about current health state. Only abstract available	1954	Ethiopia	Obstetric/gynecologic surgery	1	0	0	0	0	0	0	0	0	0	0	0	0	0
23		Lewallen, Susan et al	Non-physician cataract surgeons in Sub-Saharan Africa: situation analysis	2012	Empirical	Observational	Interviews and survey	x	1940	Sub-Saharan Africa	Opthamology	0	1	1	1	0	0	0	0	1	1	0	0	0	0
24		Nuccio, Olivia et al	Optimizing tubal ligation service delivery: a prospective cohort study to measure the task-sharing experience of Marie Stopes International Ethiopia	2017	Empirical	Observational	Comparative	Cohort study (prospective)	1954	Ethiopia	Obstetric/gynecologic surgery	0	0	0	0	0	0	0	0	0	0	0	1	1	0
28		Wilhelm, Torsten J et al	Efficacy of major general surgery performed by non-physician clinicians at a central hospital in Malawi	2011	Empirical	Observational	Comparative	retrospective (record review; comparing CO and surgeon for period)	1976	Malawi	General surgery	0	0	0	0	0	0	0	0	0	1	1	1	0	0
36		Gray, Ronald H	Programme science research on medical male circumcision scale-up in sub-Saharan Africa	2013	Non empirical	Other	Description	Content is about implementation challenges of MMC	1940	Sub-Saharan Africa	General surgery	0	0	0	0	0	0	0	0	0	0	0	1	0	0
37		S, Barnard et al	Doctors or mid-level providers for abortion (review)	2015	Non empirical	(Systematic) literature review	x	Systematic review	2008	South Africa	Obstetric/gynecologic surgery	0	0	0	0	0	0	0	0	0	0	0	1	0	0
38		Henry, Jaymie Ang et al	Essential Surgery: The Way Forward	2015	Non empirical	(Systematic) literature review	x	Literature review with expert discussions	1940	Sub-Saharan Africa	Obstetric/gynecologic surgery	1	0	1	0	0	0	0	0	0	0	1	0	0	0
45		Wilhelm, Torsten J et al	Task-shifting of orthopaedic surgery to non-physician clinicians in Malawi: effective and safe?	2017	Empirical	Observational	Comparative	retrospective (record review; comparing CO and surgeon for period)	1976	Malawi	Other	0	0	0	0	0	0	0	0	0	0	0	1	0	0
46		Deneke, Andualem et al	Outcomes of a pilot hydrocele surgery camp	2017	Empirical	Intervention study	Pilot study	Evaluation of hydrocele camp and the performances of trainees. Only abstract available	1954	Ethiopia	General surgery	0	0	0	0	0	0	0	0	0	0	0	1	0	0
47		Kankaka, Edward Nelson	Efficacy of knowledge and competence-based training of non-physicians in the provision of early infant male circumcision using the Mogen clamp in Rakai, Uganda	2017	Empirical	Intervention study	Before-after intervention	x	1960	Uganda	General surgery	0	0	0	0	0	0	0	0	0	0	0	0	0	1
50	A	Lobis, Samantha	Expected to deliver: Alignment of regulation, training, and actual performance of emergency obstetric care providers in Malawi and Tanzania	2011	Empirical	Observational	lnterviews and survey	x	1976	Malawi	Obstetric/gynecologic surgery	1	0	0	1	1	0	0	0	0	0	1	0	1	0
50	B			2011	Empirical	x	x	x	1960	Tanzania	Obstetric/gynecologic surgery	1	0	0	1	1	0	0	0	0	0	1	0	1	0
56		Buwembo, William et al	A qualitative analysis of health professionals' job descriptions for surgical service delivery in Uganda	2014	Empirical	Observational	Descriptive	Qualitative content data analysis approach of job descriptions	1960	Uganda	Combined surgery	0	0	1	0	0	1	0	1	0	0	1	0	0	0
58		Laker-Oketta, Miriam O et al	Task shifting and Skin Punch for the Histologic Diagnosis of Kaposi's Sarcoma in Sub-Saharan Africa: A Public Health Solution to a Public Health Problem	2015	Empirical	Intervention study	Before-after intervention	Increasing knowledge and diagnostic skills due to the training of NPCs by experts. Afterwards determining whether these are effective by outcome measurements	1940	Sub-Saharan Africa	Other	0	1	0	0	1	0	0	0	0	0	0	0	0	0
59		Galukande, Moses et al	Mass safe male circumcision: early lessons from aUgandan urban site - a case study	2012	Empirical	Observational	Descriptive	Case study	1960	Uganda	General surgery	1	0	0	1	0	0	0	0	0	0	0	0	0	0
62	A	Curran, Kelly et al	Voluntary Medical Male Circumcision: Strategies for Meeting the Human Resource Needs of Scale-up in Southern and Eastern Africa	2011	Non empirical	(Systematic) literature review	x	Literature Review and program review	1920	Kenya	General surgery	0	1	0	0	0	0	0	0	0	0	0	0	0	0
62	B			2011	Non empirical	x	x	x	1960	Tanzania	General surgery	0	0	0	0	0	0	0	0	0	0	0	0	0	0
62	C			2011	Non empirical	x	x	x	1940	Swaziland	General surgery	0	0	0	0	0	0	0	0	0	0	0	0	0	0
65		Courtright, Paul et al	Setting targets for human resources for eye health in sub-Saharan Africa: what evidence should be used?	2016	Non empirical	(Systematic) literature review	x	Literature review and expert opinions	1940	Sub-Saharan Africa	Opthamology	0	1	0	1	0	0	0	0	1	0	0	0	1	0
68		Curci, Michael	Task shifting overxomes the limitations of volunteerism in developing nations	2012	Non empirical	(Systematic) literature review	x	Literature review and expert opinions	1940	Sub-Saharan Africa	Combined surgery	1	1	0	0	0	0	0	0	0	1	0	0	0	0
69		Coburger, J et al	Multi-institutional neurosurgical trainign initiative at a tertiary referral center in Mwanza, Tanzania: where we are after 2 years.	2014	Empirical	Observational	Descriptive	Case study (description of multiple casusses)	1960	Tanzania	Other	0	0	0	1	0	0	0	0	0	0	0	0	0	0
72		Frajzyngier, Vera et al	Safety of adult medical male circumcision performed by non-physician clinicians in Kenya: a prospective cohort study	2014	Empirical	Observational	Comparative	Cohort study (prospective)	1920	Kenya	General surgery	0	0	0	0	1	0	0	0	0	0	0	0	0	0
80		Nyamtema, Angel et al	Increasing the availability and quality of caesarean section in Tanzania	2016	Empirical	Intervention study	Before-after intervention	Upgrading of facilities, and thereafter checking medical records	1960	Tanzania	Opthamology	1	1	0	0	0	0	0	0	0	0	0	0	0	0
82		Terry, Benjamin et al	Task shifting: Meeting the human resources needs for acute and emergency care in Africa	2012	Non empirical	(Systematic) literature review	x	Literature Review	1940	Sub-Saharan Africa	Other	1	1	0	0	0	0	1	0	1	0	1	1	0	0
89		McCord, Colin et al	The Quality of Emergency Obstetrical Surgery By Assistant Medical Officers In Tanzanian District Hospital	2009	Empirical	Observational	Comparative	retrospective (record review); comparing CO and surgeon for period) followed by prospective data collection	1960	Tanzania	Obstetric/gynecologic surgery	0	0	0	1	1	0	0	0	0	0	0	0	0	0
92		Mullan, Fitzhugh	Non-physician clinicians in 47 sub-Saharan African countries	2007	Non empirical	Other	Description	Literature supported description on NPCs and their function, challenges etc. No methods on how search was performed	1940	Sub-Saharan Africa	Combined surgery	1	0	0	0	0	1	0	0	0	1	1	0	0	0
94		Bearh Jessica H	Surgical Task-shifting in a Low-Resource Setting: Outcomes After Major Surgery Performed by Nonphysician Clinicians in Tanzania	2014	Empirical	Observational	Comparative	retrospective (record review; comparing CO and physician for period)	1960	Tanzania	Combined surgery	0	0	0	1	0	0	0	0	0	0	1	0	0	0
98	A	Eliah, Edson	Task shifting for cataract surgery in eastern Africa: productivy and attrition of non-physician cataract surgeons in Kenya, Malawi and Tanzania	2014	Empirical	Observational	Descriptive	Survey followed by interview	1920	Kenya	Opthamology	0	0	0	1	1	0	0	0	0	0	0	0	0	0
98	B			2014	Empirical	x	x	x	1976	Malawi	Opthamology	0	0	0	1	1	0	0	0	0	0	0	0	0	0
98	C			2014	Empirical	x	x	x	1960	Tanzania	Opthamology	0	0	0	1	1	0	0	0	0	0	0	0	0	0
99		Kruk ME, et al	Economic evaluation of surgically trained assistant medical officers in performing major obstetric surgery in Mozambique	2007	Empirical	Other	Cost-effectiveness study	x	1983	Mozambique	Obstetric/gynecologic surgery	0	0	0	0	0	0	0	0	0	0	0	0	0	1
101		Nyamtema, Angelo S, et al	Tanzanian lessons in using non-physician clinicians to scale up comprehensive emergency obstetric care in remote and rural areas	2011	Empirical	Intervention study	Before-after intervention	Creating an competency-based training, thereafter evaluation quality of procedures	1960	Tanzania	Obstetric/gynecologic surgery	1	0	0	0	0	0	0	0	0	0	0	0	0	0
103		Ellard, David R, et al	A qualitative process evaluation of training for non-phyysician clinicians/ associate clinicians (NPCs/Acs) in emergency maternal, neonatal care and clinical leadership, impact on clinical services improvements in rural Tanzania: the ETATMBA project	2016	Empirical	Observational	Interviews	x	1960	Tanzania	Obstetric/gynecologic surgery	1	0	1	1	0	0	0	0	1	1	0	0	0	0
108		Tyson. Anna F	Delivery of Operative Pediatric Surgical Care by Physicians and Non-Physician Clinicians in Malawi	2014	Empirical	Observational	Comparative	Case-control study	1976	Malawi	General surgery	0	0	0	0	0	0	1	0	0	1	0	0	0	0
112		Galukande, Moses et al	Use of surgical task shifting to scale up essential surgical services: a feasbility analysis at facility level in Uganda	2013	Empirical	Observational	Interviews and focus groups	x	1960	Uganda	Combined surgery	0	0	1	1	0	0	0	1	0	1	1	0	0	1
115		Jiskoot, Peter	On-the-job training of clinical officers in Malawi.	2008	Non empirical	Other	Description	Content is about a project to train Cos in surgical and gyn.	1976	Malawi	Combined surgery	1	1	0	0	0	0	1	0	0	0	0	0	0	0
116		Chilopora, Garvey et al	Postoperative outcome of caesarean sections and other major emergency obstetric surgery by clinical officers and medical officers in Malawi	2007	Empirical	Observational	Comparative	prospective (record review; comparing Cos and MDs )	1976	Malawi	Obstetric/gynecologic surgery	0	1	0	0	0	0	0	0	0	0	0	0	0	0
117		Tindall, Alistair J. et al	Results of Manipulation of Idiopathic Clubfoor Deformity in Malawi by Orthopaedic Clincial Officers Using the Ponseti Method	2005	Empirical	Intervention study	Before-after intervention	Providing NPCs with short training/education before performing Ponseti method	1976	Malawi	Other	0	0	0	1	0	0	0	0	0	0	0	0	0	0
122		Gajewksi, Jakub et al	Quality of Surgery in Malawi: Comparison of Patient-Reported Outcomes After Hernia Surgery Between District and Central Hospitals	2017	Empirical	Observational	Comparative	prospective (record review; comparing distric and central hospitals)	1976	Malawi	General surgery	0	0	1	0	0	0	0	0	0	1	0	0	0	0
129		De Brouwere, Vincent	Task shifting for emergency obstetric surgery in district hospitals in Senegal	2009	Empirical	Observational	Comparative and interviews and focus groups	retrospective (record review; number of operations over period)	1940	Senegal	Obstetric/gynecologic surgery	1	1	0	1	1	1	1	0	0	1	1	0	1	0
130		Mavrakanas, Nikolaos et al	Results and safety profile of trainee cataract surgeons in a community setting in East Africa	2016	Empirical	Observational	Comparative	retrospective (record review; only CO outcome of surgery)	1940	East africa	Opthamology	0	0	0	0	0	0	0	0	0	0	0	1	0	0
135		Mkandawire, Nyengo et al	Orthopaedic Clinical Officer Program in Malawi - A Model for Providing Orthopaedic Care	2008	Non empirical	(Systematic) literature review	x	Literature Review	1976	Malawi	Other	0	0	0	0	0	0	0	0	0	1	1	0	0	0
148		Chu, Kathryn et al	Surgical task shifting in Sub-Saharan Africa	2009	Non empirical	Opinions, viewpoints, commentaries, editorials, letters	x	Essay	1940	Sub-Saharan Africa	Other	0	0	0	0	0	0	0	0	0	1	1	0	0	1
150		Bolkan, H.A. et al	Safety , productivity and predicted contribution of a surgical task-sharing programme in Sierra Leone	2017	Empirical	Observational	Comparative	prospective (record review; difference in volume of surgery between SACHOs and trainees)	2011	Sierra Leone	Other	0	0	0	1	0	1	1	0	0	0	1	0	0	0
153		van Amelsfoort J.J.C. et al	Surgery in Malawi - the training of clinical officers.	2010	Empirical	Observational	Comparative and interviews	retrospective (record review; only CO --> frequency of surgical procedures over period of time)	1976	Malawi	Combined surgery	0	0	0	0	0	1	1	0	0	0	0	0	0	0
156		Ngcobo, Sanele et al	The quality of voluntary medical male circumcision done by mid-level workers in Tshwane Districs, South Africa: A retrospective analysis	2018	Empirical	Observational	Comparative	retrospective (record review; only CO --> frequency of surgical procedures over period of time) )	2008	South Africa	Combined surgery	0	0	0	0	0	0	0	0	0	0	0	0	1	0
161	A	Berer, Marge	Provision of abortion by mid-level providers: international policy, practice and perspectives	2009	Non empirical	(Systematic) literature review	x	Literature Review	1983	Mozambique	Obstetric/gynecologic surgery	0	0	0	0	0	0	0	0	0	1	0	0	0	0
161	B			2009	Non empirical	x	x	x	1954	Ethiopia	Obstetric/gynecologic surgery	1	0	0	0	0	0	0	0	0	0	0	0	0	0
161	C			2009	Non empirical	x	x	x	2008	South Africa	Obstetric/gynecologic surgery	0	0	0	0	0	0	0	0	0	1	0	0	0	0
166		Saswata, Banerjee et al	Bridging the health gap in Uganda: the surgical role of the clinical officer	2005	Empirical	Observational	Descriptive	Survey (questionnaire)	1960	Uganda	Combined surgery	1	0	0	1	0	0	0	0	0	0	1	0	0	0
171		Ashengo, Tigistu et al	Bridging the human resource gap in surgical and anesthesia care in low-resources countries: a review of the task sharing literature	2017	Non empirical	(Systematic) literature review	x	Literature Review	1940	LMIC (Africa and Asia)	Combined surgery	1	0	0	0	0	1	1	1	0	1	1	0	1	0
172		Bergstrom, Staffan et al	Training non-physician mid-level providers of care (associate clinicians) to perform caesarean sections in low-income countries	2015	Non empirical	(Systematic) literature review	x	Literature Review	1940	Sub-Saharan Africa	Obstetric/gynecologic surgery	1	1	0	1	0	0	1	1	1	1	1	0	0	0
194		Allvin, MK et al	Task sharing in post-termination of pregnancy care at district level in Uganda; healthcare providers' perception on safe TOP, post-TOP care and contraceptice counselling - an exploratory study	2012	Empirical	Observational	Interviews (in-depth)	Only abstract	1960	Uganda	Obstetric/gynecologic surgery	0	0	0	0	0	0	0	0	0	0	1	1	0	0
204		Paul, Mandira	Barriers and facilitators in the provision of post-abortion care at distric level in central Uganda - a qualitative stuyd focusing on task sharing between physicians and midwives	2014	Empirical	Observational	Interviews (in-depth)	x	1960	Uganda	Obstetric/gynecologic surgery	1	1	1	1	1	0	0	1	0	0	1	1	0	0
214	A	McAuliffe, Eilish	The Critical Role of Supervision in Retaining Staff in Obstetric Services: A three country study	2013	Empirical	Observational	Descriptive	Survey	1976	Malawi	Obstetric/gynecologic surgery	0	0	1	0	0	0	0	0	0	0	0	0	0	0
214	B			2013	Empirical	x	x	x	1960	Tanzania	Obstetric/gynecologic surgery	0	0	1	0	0	0	0	0	0	0	0	0	0	0
214	C			2013	Empirical	x	x	x	1983	Mozambique	Obstetric/gynecologic surgery	0	0	1	0	0	0	0	0	0	0	0	0	0	0
217	A	Gichangi, Michael et al	Task shifting for Eye Care in Eastern Africa: General Nurses as Trichiasis Surgeons in Kenya, Malawi and Tanzania	2015	Empirical	Observational	Comparative	Cohort study (prospective)	1920	Kenya	Opthamology	1	0	0	1	0	0	0	0	0	0	0	0	0	0
217	B			2015	Empirical	x	x	x	1976	Malawi	Opthamology	1	0	0	1	0	0	0	0	0	0	0	0	0	0
217	C			2015	Empirical	x	x	x	1960	Tanzania	Opthamology	1	0	0	1	0	0	0	0	0	0	0	0	0	0
218		Schneeberger, Caroline	Emergency obstetric care: Making the impossible possible through task shifting	2015	Non empirical	(Systematic) literature review	x	Literature Review	1940	Sub-Saharan Africa	Obstetric/gynecologic surgery	1	1	0	1	1	0	1	0	0	1	1	0	1	0
230		Pereira, C et al	Assessment of health workers' perceptions about quality of work of assistant medical officers trained for surgery and of their cost effectiveness in Mozambique	2009	Empirical	Observational	Interviews (semi-structured) and focus groups	Only abstract	1983	Mozambique	Other	0	0	0	0	0	1	0	0	0	0	0	0	0	0
234		Choo, S et al	Assessment of Emergency and Essential Surgical Providers at the District Hospital in Ghana	2010	Empirical	Observational	Interviews	also cross-sectional (data collection)	1960	Tanzania	Combined surgery	1	0	0	0	1	0	0	0	0	0	0	0	0	0
250		Gordon-Maclean, Cristin	Safety and acceptability of tubal ligation procedures performed by trained clinical officers in rural Uganda	2014	Empirical	Observational	Comparative	Cohort study (prospective)	1960	Uganda	Obstetric/gynecologic surgery	0	0	0	0	0	0	0	0	0	0	0	0	0	1
255		Gajewksi, Jakub et al	Non-physician clinicians in rural Africa: lessons from the Medical Licentiate programme in Zambia	2017	Empirical	Observational	Interviews	x	2002	Zambia	Other	0	0	0	0	0	1	1	0	0	1	1	0	0	0
265		Kouanda, Seni et al	Audit cesarean delivery in Burkina Faso	2014	Empirical	Observational	Comparative	retrospective (data analysis; outcome CO compared to MDs in referrals)	1980	Burkina Faso	Obstetric/gynecologic surgery	1	0	0	0	0	0	0	0	0	0	0	1	0	0
293		Milland, M et al	Enhancing access to emergency obstetric care through surgical task shifting in Sierra Leone: progress report of the first 4 years	2015	Empirical	Other	Progress report	Only abstract	2011	Sierra Leone	Combined surgery	0	0	0	1	0	0	0	0	0	0	0	0	0	0
298		Baine, Sebastian Olikira	Task shifting in health service delivery from a decision and policy makers' perspective: a case of Uganda	2018	Empirical	Observational	Interviews and focus groups	also literature review	1960	Uganda	Combined surgery	1	0	1	1	0	1	1	1	1	1	1	1	0	0
299		Wilson, Amie et al	A comparison of clinical officers with medical doctors on outcomes of caesarean section in the developing world: meta-analysis of controlled studies.	2011	Empirical	Other	x	Systematic review and meta-analysis		Sub-Saharan Africa	Obstetric/gynecologic surgery	0	0	0	0	0	0	0	0	0	0	0	1	1	0

## Sheet: data Fig 3
ID	Empirical/ non empirical	country	Surgical output	Surgical outcomes	Surgical information	Training	Supervision in the field	Composition of Surgical Team	Career development	Employment conditions	Workload	Retention	Regulation	Acceptability	Infrastructure and Supplies	Health information system
28	Empirical	Malawi	0	1	0	0	0	0	0	0	0	0	1	1	0	0
45	Empirical	Malawi	0	1	0	0	0	0	0	0	0	0	0	0	0	0
50	Empirical	Malawi	0	0	1	1	0	1	0	0	0	0	1	0	1	0
98	Empirical	Malawi	0	0	0	0	0	1	0	0	0	0	0	0	1	0
108	Empirical	Malawi	0	0	0	0	0	0	1	0	0	0	0	1	0	0					Category
116	Empirical	Malawi	1	0	0	0	0	0	0	0	0	0	0	0	0	0				Country	primary outcome	npc workforce	regulation	environment and resources
117	Empirical	Malawi	0	0	0	0	0	0	0	0	0	0	0	0	1	0				Uganda	4	19	8	9
122	Empirical	Malawi	0	0	0	0	1	0	0	0	0	0	0	1	0	0				Tanzania	2	15	3	8
153	Empirical	Malawi	0	0	0	0	0	0	1	1	0	0	0	0	0	0				Malawi	4	9	5	4
214	Empirical	Malawi	0	0	0	0	1	0	0	0	0	0	0	0	0	0				Mozambique	1	8	2	1
217	Empirical	Malawi	0	0	0	1	0	0	0	0	0	0	0	0	1	0				SSA as a whole²	4	3	1	1
5	Empirical	Mozambique	1	0	0	1	1	1	1	1	1	0	1	1	0	0				Other SSA countries (2)	8	12	5	5
99	Empirical	Mozambique	0	0	0	0	0	0	0	0	0	0	0	0	0	1
214	Empirical	Mozambique	0	0	0	0	1	0	0	0	0	0	0	0	0	0
230	Empirical	Mozambique	0	0	0	0	0	0	0	1	0	0	0	0	0	0										total emp. Barriers	141
24	Empirical	Other countries	0	1	1	0	0	0	0	0	0	0	0	0	0	0
46	Empirical	Other countries	0	1	0	0	0	0	0	0	0	0	0	0	0	0
72	Empirical	Other countries	0	0	0	0	0	1	0	0	0	0	0	0	0	0
98	Empirical	Other countries	0	0	0	0	0	1	0	0	0	0	0	0	1	0
129	Empirical	Other countries	1	0	1	1	0	1	1	1	0	0	1	1	1	0
130	Empirical	Other countries	0	1	0	0	0	0	0	0	0	0	0	0	0	0
150	Empirical	Other countries	0	0	0	0	0	0	1	1	0	0	1	0	1	0
156	Empirical	Other countries	0	0	1	0	0	0	0	0	0	0	0	0	0	0
217	Empirical	Other countries	0	0	0	1	0	0	0	0	0	0	0	0	1	0
255	Empirical	Other countries	0	0	0	0	0	0	1	1	0	0	1	1	0	0
265	Empirical	Other countries	0	1	0	1	0	0	0	0	0	0	0	0	0	0
293	Empirical	Other countries	0	0	0	0	0	0	0	0	0	0	0	0	1	0
23	Empirical	SSA as a whole	1	0	0	0	1	0	0	0	0	1	0	1	1	0
58	Empirical	SSA as a whole	1	0	0	0	0	1	0	0	0	0	0	0	0	0
19	Empirical	Tanzania	0	0	0	0	0	1	0	1	0	0	0	0	1	0
50	Empirical	Tanzania	0	0	1	1	0	1	0	0	0	0	1	0	1	0
69	Empirical	Tanzania	0	0	0	0	0	0	0	0	0	0	0	0	1	0
80	Empirical	Tanzania	1	0	0	1	0	0	0	0	0	0	0	0	0	0
89	Empirical	Tanzania	0	0	0	0	0	1	0	0	0	0	0	0	1	0
94	Empirical	Tanzania	0	0	0	0	0	0	0	0	0	0	1	0	1	0
98	Empirical	Tanzania	0	0	0	0	0	1	0	0	0	0	0	0	1	0
101	Empirical	Tanzania	0	0	0	1	0	0	0	0	0	0	0	0	0	0
103	Empirical	Tanzania	0	0	0	1	1	0	0	0	0	1	0	1	1	0
214	Empirical	Tanzania	0	0	0	0	1	0	0	0	0	0	0	0	0	0
217	Empirical	Tanzania	0	0	0	1	0	0	0	0	0	0	0	0	1	0
234	Empirical	Tanzania	0	0	0	1	0	1	0	0	0	0	0	0	0	0
20	Empirical	Uganda	0	0	0	1	0	1	0	0	0	0	0	0	1	0
47	Empirical	Uganda	0	0	0	0	0	0	0	0	0	0	0	0	0	1
56	Empirical	Uganda	0	0	0	0	1	0	0	1	1	0	1	0	0	0
59	Empirical	Uganda	0	0	0	1	0	0	0	0	0	0	0	0	1	0
166	Empirical	Uganda	0	0	0	1	0	0	0	0	0	0	1	0	1	0
194	Empirical	Uganda	0	1	0	0	0	0	0	0	0	0	1	0	0	0
204	Empirical	Uganda	1	1	0	1	1	1	0	0	1	0	1	0	1	0
250	Empirical	Uganda	0	0	0	0	0	0	0	0	0	0	0	0	0	1
298	Empirical	Uganda	0	1	0	1	1	0	1	1	1	1	1	1	1	0
112	Empirical	Uganda	0	0	0	0	1	0	0	0	1	0	1	1	1	1
299	Empirical	SSA as a whole	0	1	1	0	0	0	0	0	0	0	0	0	0	0

## Sheet: Fig 3_pivot
Rijlabels	Environment and resources	Regulation	NPC workforce	Primary outcome
Uganda (n=10)	9	8	19	4
Tanzania (n=12)	8	3	15	2
Malawi (n=11)	4	5	9	4
Mozambique (n=4)	1	2	8	1
SSA as a whole² (n=3)	1	1	3	4
Other SSA countries (n=12)	5	5	12	8
Eindtotaal	28	24	66	23

## Sheet: data Fig 4
ID	Empirical/ non empirical	Discipline	Surgical output	Surgical outcomes	Surgical information	Training	Supervision in the field	Composition of Surgical Team	Career development	Employment conditions	Workload	Retention	Regulation	Acceptability	Infrastructure and Supplies	Health information system
56	Empirical	Combined surgery	0	0	0	0	1	0	0	1	1	0	1	0	0	0
94	Empirical	Combined surgery	0	0	0	0	0	0	0	0	0	0	1	0	1	0
112	Empirical	Combined surgery	0	0	0	0	1	0	0	0	1	0	1	1	1	1
153	Empirical	Combined surgery	0	0	0	0	0	0	1	1	0	0	0	0	0	0
156	Empirical	Combined surgery	0	0	1	0	0	0	0	0	0	0	0	0	0	0						Category
166	Empirical	Combined surgery	0	0	0	1	0	0	0	0	0	0	1	0	1	0					Surgical discipline	Primary outcome	NPC workforce	Regulation	Environment and resources
234	Empirical	Combined surgery	0	0	0	1	0	1	0	0	0	0	0	0	0	0					Obstetric/gynaecological surgery	13	27	8	9
293	Empirical	Combined surgery	0	0	0	0	0	0	0	0	0	0	0	0	1	0					Ophthalmology	3	5	1	3
298	Empirical	Combined surgery	0	1	0	1	1	0	1	1	1	1	1	1	1	0					General surgery	2	4	4	2
28	Empirical	General surgery	0	1	0	0	0	0	0	0	0	0	1	1	0	0					Combined surgery¹	2	16	7	6
46	Empirical	General surgery	0	1	0	0	0	0	0	0	0	0	0	0	0	0					Other surgical disciplines²	2	6	3	3
47	Empirical	General surgery	0	0	0	0	0	0	0	0	0	0	0	0	0	1											Total emp. Barriers:	126
59	Empirical	General surgery	0	0	0	1	0	0	0	0	0	0	0	0	1	0
72	Empirical	General surgery	0	0	0	0	0	1	0	0	0	0	0	0	0	0
108	Empirical	General surgery	0	0	0	0	0	0	1	0	0	0	0	1	0	0
122	Empirical	General surgery	0	0	0	0	1	0	0	0	0	0	0	1	0	0
5	Empirical	Obstetric/gynaecological surgery	1	0	0	1	1	1	1	1	1	0	1	1	0	0
19	Empirical	Obstetric/gynaecological surgery	0	0	0	0	0	1	0	1	0	0	0	0	1	0
20	Empirical	Obstetric/gynaecological surgery	0	0	0	1	0	1	0	0	0	0	0	0	1	0
24	Empirical	Obstetric/gynaecological surgery	0	1	1	0	0	0	0	0	0	0	0	0	0	0
50	Empirical	Obstetric/gynaecological surgery	0	0	1	1	0	1	0	0	0	0	1	0	1	0
89	Empirical	Obstetric/gynaecological surgery	0	0	0	0	0	1	0	0	0	0	0	0	1	0
99	Empirical	Obstetric/gynaecological surgery	0	0	0	0	0	0	0	0	0	0	0	0	0	1
101	Empirical	Obstetric/gynaecological surgery	0	0	0	1	0	0	0	0	0	0	0	0	0	0
103	Empirical	Obstetric/gynaecological surgery	0	0	0	1	1	0	0	0	0	1	0	1	1	0
116	Empirical	Obstetric/gynaecological surgery	1	0	0	0	0	0	0	0	0	0	0	0	0	0
129	Empirical	Obstetric/gynaecological surgery	1	0	1	1	0	1	1	1	0	0	1	1	1	0
194	Empirical	Obstetric/gynaecological surgery	0	1	0	0	0	0	0	0	0	0	1	0	0	0
204	Empirical	Obstetric/gynaecological surgery	1	1	0	1	1	1	0	0	1	0	1	0	1	0
214	Empirical	Obstetric/gynaecological surgery	0	0	0	0	1	0	0	0	0	0	0	0	0	0
250	Empirical	Obstetric/gynaecological surgery	0	0	0	0	0	0	0	0	0	0	0	0	0	1
265	Empirical	Obstetric/gynaecological surgery	0	1	0	1	0	0	0	0	0	0	0	0	0	0
23	Empirical	Opthamology	1	0	0	0	1	0	0	0	0	1	0	1	1	0
80	Empirical	Opthamology	1	0	0	1	0	0	0	0	0	0	0	0	0	0
98	Empirical	Opthamology	0	0	0	0	0	1	0	0	0	0	0	0	1	0
130	Empirical	Opthamology	0	1	0	0	0	0	0	0	0	0	0	0	0	0
217	Empirical	Opthamology	0	0	0	1	0	0	0	0	0	0	0	0	1	0
45	Empirical	Other	0	1	0	0	0	0	0	0	0	0	0	0	0	0
58	Empirical	Other	1	0	0	0	0	1	0	0	0	0	0	0	0	0
69	Empirical	Other	0	0	0	0	0	0	0	0	0	0	0	0	1	0
117	Empirical	Other	0	0	0	0	0	0	0	0	0	0	0	0	1	0
150	Empirical	Other	0	0	0	0	0	0	1	1	0	0	1	0	1	0
230	Empirical	Other	0	0	0	0	0	0	0	1	0	0	0	0	0	0
255	Empirical	Other	0	0	0	0	0	0	1	1	0	0	1	1	0	0
299	Empirical	Obstetric/gynaecological surgery	0	1	1	0	0	0	0	0	0	0	0	0	0	0

## Sheet: Fig 4_pivot
Rijlabels	Environment and resources	Regulation	NPC workforce	Primary outcome
Obstetric/gynaecological surgery (n=17)	9	8	27	13
General surgery (n=7)	2	4	4	2
Ophthalmology (n=5)	3	1	5	3
Combined surgery¹ (n=9)	6	7	16	2
Other surgical disciplines² (n=7)	3	3	6	2
Eindtotaal	23	23	58	22
